# Supplementary material for: Claroideoglomus etunicatum and Bacillus thuringiensis Affect the Growth of the Invasive Plant Ageratina adenophora and Its Defense Against the Specialist Herbivore Procecidochares utilis
Source: Microorganisms. 2024 Nov 27;12(12):2438. doi: 10.3390/microorganisms12122438 (PMC11676846; doi:10.3390/microorganisms12122438)
Supplement: Supplementary file 1 [file microorganisms-12-02438-s001.zip]

Archive with 1 entries (1 files):
- microorganisms-3315752-supplementary.pdf
